# Supplementary material for: Exploring Moroccan Medicinal Plants for Anticancer Therapy Development Through In Silico Studies
Source: Pharmaceuticals (Basel). 2024 Nov 13;17(11):1528. doi: 10.3390/ph17111528 (PMC11597486; doi:10.3390/ph17111528)
Supplement: Supplementary file 1 [file pharmaceuticals-17-01528-s001.zip]

Archive with 1 entries (1 files):
- pharmaceuticals-3277355-supplementary.pdf
